# Supplementary material for: CHD7 regulates bone-fat balance by suppressing PPAR-γ signaling
Source: Nat Commun. 2022 Apr 13;13:1989. doi: 10.1038/s41467-022-29633-6 (PMC9007978; doi:10.1038/s41467-022-29633-6)
Supplement: Supplementary file 3 — Source Data [file 41467_2022_29633_MOESM3_ESM.xlsx]

## Sheet: Figure 1
1c	Quantification of Figure 1b, including the length of humeri, femurs and tibiae of the mice at postnatal day 2 (n=8).				1e	Quantification of Figure 1d, cranial defect area calculated by ImageJ (n=8)
	Chd7fl/fl	Prx1-cre;Chd7fl/+	Prx1-cre;Chd7fl/fl			Chd7fl/fl	Prx1-cre;Chd7fl/fl
length of humeri (mm)	4.2	3.3	3.3		P14 cranial defect area	0	1.9962
	3.7	3.8	2.8			0	1.7897
	4	4	2.9			0	1.6866
	4.1	3.5	2.2			0	1.7727
	4	3.6	2.3			0	2.0949
	4.4	3.4	3.1			0	1.5301
	3.8	3.8	2.9			0	1.5724
	4.4	3.2	2.4			0	1.706
p value	<0.0001				p value	<0.0001
	Chd7fl/fl vs. Prx1-cre;Chd7fl/+		0.0123
	Chd7fl/fl vs. Prx1-cre;Chd7fl/fl		<0.0001
	Prx1-cre;Chd7fl/+ vs. Prx1-cre;Chd7fl/fl		<0.0001		P14 cranial defect area	0	2.5803
one-way ANOVA+Tukey’s post hoc tests						0	2.7306
						0	2.0858
						0	2.1692
						0	2.4784
						0	2.2412
						0	2.2375
						0	2.5332
					p value	<0.0001
length of femurs (mm)	3.1	2	2.3
	3.1	1.9	1.9
	2.9	2.2	1.3
	2.3	2.4	1.6
	3.6	2.5	1.5
	3.3	3.1	2.1
	2.7	2.8	1.2
	3.5	2	1.4
p value	<0.0001
	Chd7fl/fl vs. Prx1-cre;Chd7fl/+		0.0079
	Chd7fl/fl vs. Prx1-cre;Chd7fl/fl		<0.0001
	Prx1-cre;Chd7fl/+ vs. Prx1-cre;Chd7fl/fl		0.0079
one-way ANOVA+Tukey’s post hoc tests
length of tibiae (mm)	3.8	3.9	1.5
	4.7	4.1	2
	4.6	2.4	2.3
	2.7	3.2	1.2
	3.6	3.7	1.8
	4	3	2.2
	4.2	2.9	2.1
	3.5	2.6	1.4
p value	<0.0001
	Chd7fl/fl vs. Prx1-cre;Chd7fl/+		0.0724
	Chd7fl/fl vs. Prx1-cre;Chd7fl/fl		<0.0001
	Prx1-cre;Chd7fl/+ vs. Prx1-cre;Chd7fl/fl		0.0002
one-way ANOVA+Tukey’s post hoc tests

## Sheet: Figure 2
2b	Quantitative microCT analyses of the distal end of the femurs from Chd7fl/fl and Prx1-cre;Chd7fl/fl mice at 4 weeks old (n=8)							2e	Dynamic osteogenic index of trabecular bone from the femoral metaphysis in Chd7fl/fl and Prx1-cre;Chd7fl/fl mice at 4 weeks old, including MAR and BFR determined by double labeling (n=8). Histomorphological analysis of trabecular bone from the femoral metaphysis in Chd7fl/fl and Prx1-cre;Chd7fl/fl mice at 4 weeks old, including osteoblast and osteoclast numbers (n=8)							2g	Quantitative measurements of adipocytes, including number and area of adipocytes in the distal marrow per tissue area. Quantitative data were obtained using the ImageJ software. (n=8)
	male			female					male			female					Fat cell area (%)	10.7868	25.0261		10.9391	53.1629
	Chd7fl/fl	Prx1-cre;Chd7fl/fl		Chd7fl/fl	Prx1-cre;Chd7fl/fl				Chd7fl/fl	Prx1-cre;Chd7fl/fl		Chd7fl/fl	Prx1-cre;Chd7fl/fl					9.6515	17.6516		16.6067	26.1468
BMD	156.956	71.6999		92.8211	50.7742			MAR (μm/day)	3.7936	1.438		1.7424	1.4604					7.4952	9.8144		9.9166	46.0718
	121.828	49.5906		80.3766	56.792				2.9973	1.5071		2.6972	1.7147					9.329	23.9485		12.927	35.8776
	138.262	63.8134		93.2491	33.9275				2.824	1.9414		2.9325	1.9399					8.1071	16.4083		18.7009	39.7979
	112.536	30.3268		134.927	48.5268				2.5758	2.0377		2.3842	1.6352					9.3964	15.5409		16.6883	41.4532
	109.623	68.9568		108.268	36.5236				3.112	1.7851		2.7621	1.2757					8.1651	19.4618		17.6307	66.5429
	93.6395	56.5267		98.6278	42.2798				2.3864	1.5954		3.338	0.6849					7.1449	19.1613		8.4502	31.9266
	119.987	58.6974		102.529	52.3325				2.5152	1.3083		2.445	1.3499				p value	8.33094e-05			2.84465e-05
	102.668	70.7149		96.7981	47.7468				1.857	1.6814		1.625	1.432
p value	6.18754e-06			5.0234e-07				p value	0.000211742			0.000693866
																	Fat cell density (/mm2)	30	123		80	261
BV/TV	29.79	10.42		15.87	8.84			BFR/BS (μm3/μm2/day)	0.6933	0.4251		1.2326	0.1674					46	139		44	220
	22.68	7.07		12.69	8.68				0.9265	0.4395		0.5261	0.3464					61	88		60	130
	24.12	9.44		13.37	4.92				1.0641	0.6078		1.0503	0.6563					50	88		101	165
	19.68	12.96		23.93	7.57				1.0229	0.7762		1.1801	0.347					27	75		67	275
	23.78	11.63		18.53	6.35				1.4969	0.3657		0.8184	0.1748					33	55		71	171
	26.09	8.54		16.67	8.24				1.315	0.4303		1.113	0.6038					39	43		57	141
	24.54	10.76		17.57	7.64				1.3188	0.491		0.9158	0.1446					40	92		65	242
	25.23	9.94		14.52	6.92				1.0969	0.2201		0.6841	0.2225				p value	0.00148427			1.64133e-05
p value	9.97898e-09			7.46075e-06				p value	3.03667e-05			9.8771e-05
								N.Ob/B.Pm (/mm)	9.2161	4.1372		10.8311	3.4261
Tb.N	5.6447	3.0377		4.0022	2.6551				13.7605	4.1951		10.6295	2.5417
	4.9724	2.3578		3.4412	2.6051				10.3639	4.0164		10.1095	3.4158
	5.3293	3.0375		4.105	1.7726				12.9816	4.2665		14.3809	5.7825
	6.0464	1.1752		5.1558	2.3457				9.0923	6.692		11.1927	3.1477
	4.7763	2.4868		4.2558	3.0334				15.541	8.6362		6.681	3.584
	5.7685	3.8273		3.9466	2.0345				11.8013	7.5425		9.6402	5.8205
	5.9565	2.4674		5.2578	2.4654				17.6054	5.2065		8.8563	6.8951
	4.2887	2.0523		4.3587	2.8645			p value	6.86467e-05			2.17703e-05
p value	1.59539e-06			6.03769e-06
								N.Oc/B.Pm (/mm)	6.2372	6.4667		9.6737	10.1341
									7.2944	8.6671		8.1351	7.5746
Tb.th	0.0528	0.0343		0.0397	0.0333				7.5614	7.5947		9.0363	8.1105
	0.0456	0.03		0.0369	0.0333				5.8213	7.4818		8.0075	7.34
	0.0485	0.0311		0.0326	0.0278				7.9096	8.2491		10.8652	10.8669
	0.0589	0.0252		0.0464	0.0314				8.7977	9.6307		6.6493	6.3894
	0.0534	0.0301		0.0389	0.0246				8.9953	7.6584		7.0388	6.7662
	0.0562	0.0322		0.0334	0.0227				6.1534	6.3092		9.9169	8.3561
	0.04623	0.0296		0.0445	0.0292			p value	0.487835			0.543527
	0.0525	0.0387		0.0381	0.0234
p value	1.95532e-07			0.000383315
Tb.sp	0.1244	0.2949		0.2102	0.3434
	0.1555	0.3941		0.2537	0.3505
	0.1399	0.2982		0.211	0.5364
	0.1437	0.5257		0.1475	0.4101
	0.1923	0.3784		0.2056	0.4228
	0.1683	0.2945		0.2344	0.3824
	0.1243	0.3597		0.2097	0.3538
	0.1354	0.3359		0.1959	0.4098
p value	3.20285e-06			1.79393e-06
Ct.th	0.097	0.073		0.087	0.049
	0.09	0.039		0.079	0.044
	0.093	0.049		0.055	0.043
	0.088	0.04		0.077	0.045
	0.098	0.05		0.074	0.038
	0.082	0.042		0.072	0.048
	0.092	0.054		0.083	0.032
	0.083	0.059		0.086	0.05
p value	4.77647e-07			1.76763e-06

## Sheet: Figure 3
3b	Quantitative microCT analyses of the distal end of the femurs from Sp7-cre and Sp7-cre;Chd7fl/fl mice at 4 weeks old (n=8)				3e	Dynamic osteogenic index of trabecular bone from the femoral metaphysis in Sp7-cre and Prx1-cre;Chd7fl/fl mice at 4 weeks old, including MAR and BFR determined by double labeling (n=8). Histomorphological analysis of trabecular bone from the femoral metaphysis in Sp7-cre and Prx1-cre;Chd7fl/fl mice at 4 weeks old, including osteoblast and osteoclast numbers (n=8)				3g	Quantitative measurements of adipocytes, including number and area of adipocytes in the distal marrow per tissue area. Quantitative data were obtained using the ImageJ software (n=8)
	Sp7-cre	Sp7-cre;Chd7fl/fl				Sp7-cre	Sp7-cre;Chd7fl/fl				Sp7-cre	Sp7-cre;Chd7fl/fl
BMD	103.676	44.1156			MAR (μm/day)	2.6816	1.5443			Fat cell area (%)	15.6339	48.7751
	84.9387	58.4507				1.9349	1.6944				26.0745	34.2511
	76.6795	49.0902				3.4927	2.1211				20.1037	41.9
	94.2868	33.6455				2.4904	1.0909				12.3033	53.3961
	82.2599	57.8591				2.3373	1.2536				13.0076	58.4991
	76.3172	36.0322				2.0453	2.4227				16.5374	42.724
	125.792	39.3986				2.2329	2.128				20.9461	28.1286
	114.913	60.5504				2.4169	1.8629				20.8524	66.8316
p value	1.92403e-05				p value	0.0110103				p value	3.36708e-05
BV/TV	21.12	8.2			BFR/BS (μm3/μm2/day)	0.6016	0.5208
	19.58	8.34				0.5627	0.3945			Fat cell density (/mm2)	95	150
	16.2	7.02				0.7702	0.4802				68	240
	21.46	5.51				0.8954	0.2656				111	166
	19.92	6.85				1.0003	0.3753				75	174
	12.83	5.29				0.7573	0.753				112	191
	18.94	6.66				1.2971	0.2511				65	268
	17.51	10.45				0.6975	0.2813				95	253
p value	1.74747e-07				p value	0.00148705					102	154
										p value	2.81512e-05
Tb.N	3.8332	2.5445				Sp7-cre	Sp7-cre;Chd7fl/fl
	3.7995	1.8478			N.Ob/B.Pm (/mm)	12.9201	6.082
	4.2751	1.9386				15.1358	7.5753
	3.7007	2.5211				8.5694	9.0161
	4.8186	2.7627				8.431	9.3833
	4.4287	1.5442				12.7775	6.8317
	3.7965	1.9263				13.2969	8.5211
	3.2186	3.4529				10.5195	6.9848
p value	3.71233e-05					12.2966	5.4828
					p value	0.000626965
Tb.th	0.0383	0.0262			N.Oc/B.Pm (/mm)	6.8857	7.0058
	0.0348	0.0291				6.6953	6.0619
	0.033	0.0241				6.036	7.2583
	0.0405	0.0285				7.4048	6.1292
	0.0392	0.0347				6.231	8.0428
	0.043	0.0215				6.3931	8.9211
	0.0352	0.0267				7.8526	7.8055
	0.0302	0.0312				6.6725	7.6522
p value	0.000690961				p value	0.166528
Tb.sp	0.1551	0.3637
	0.2549	0.3378
	0.2444	0.34
	0.1681	0.3861
	0.2307	0.3909
	0.2322	0.4179
	0.2016	0.4346
	0.185	0.5339
p value	3.63326e-06
Ct.th	0.084	0.033
	0.078	0.045
	0.077	0.044
	0.085	0.045
	0.066	0.041
	0.08	0.059
	0.056	0.051
	0.079	0.045
p value	6.93647e-06

## Sheet: Figure 4
4b	Quantitative analyses of the ALP activity (n=3)			4c	Quantitative analyses of the mineralization (n=3)			4d	qRT-PCR analyses of the mRNA expression of Dlx5, Runx2, Sp7, Bmp2, and Bglap in MSCs under osteogenic conditions (n=3)				4e	Western blot analysis and quantification of CHD7, RUNX2 and alkaline phosphatase in bone marrow MSCs isolated from the Chd7fl/fl and Prx1-cre;Chd7fl/fl mice (n=3)				4f	Representative images and quantitative analyses of Nile red staining in MSCs. Scale bar, 50 μm (n=3)			4g	qRT-PCR analyses of the mRNA expression of Cebpa, Pparg, Adipoq, Plin1, Cd36 in MSCs under adipogenic conditions (n=3)
	Chd7fl/fl	Prx1-cre;Chd7fl/fl			Chd7fl/fl	Prx1-cre;Chd7fl/fl			Chd7fl/fl	Prx1-cre;Chd7fl/fl				Chd7fl/fl	Prx1-cre;Chd7fl/fl				Chd7fl/fl	Prx1-cre;Chd7fl/fl			Chd7fl/fl	Prx1-cre;Chd7fl/fl
								Dlx5	1.09429	0.705475			CHD7									Cebpa	0.91247	2.7419
ALP	11.789	6.82457		ARS	54.139	37.785			1.00696	0.773782													1.41634	1.56778
	12.1158	5.79414			66.326	31.098			0.907519	0.694157													0.773772	2.87468
	9.86689	6.16283			56.931	35.937		p value	0.00259511													p value	0.0122009
p value	0.00281862			p value	0.00447101													Red fluorecent IntDen	90.154	335.532
								Runx2	1.2086	0.702222									110.955	311.667		Pparg	1.04715	5.11272
									0.983957	0.823591									76.256	272.614			1.12468	2.76254
									0.840896	0.698985								p value	0.000514031				0.849104	3.99662
								p value	0.00334333													p value	7.65613e-06
														Fig4e-WB-CHD7 L3-4
								Sp7	1.04488	0.66588				1	0.19							Adipoq	0.833307	3.50134
									1.07923	0.690956				rabbit anti-CHD7 antibody (abcam, ab117522, 1: 1000);									1.44488	1.75802
									0.886791	0.50581													0.830547	3.38333
								p value	0.000128926													p value	0.00130417
								Bmp2	1.02517	0.423414												Plin1	1.11834	2.62073
									0.893342	0.509375			RUNX2										1.26715	1.62823
									1.09191	0.359472													0.705666	2.61209
								p value	7.38315e-07													p value	0.0192888
								Bglap	0.986993	0.693088												CD36	1.13294	2.57552
									1.09514	0.754946													1.06727	1.90748
									0.925162	0.621766													0.827024	2.31032
								p value	0.000976294													p value	0.0193958
														Fig4e-WB-RUNX2 L2-3
														1	0.36
														mouse anti-RUNX2 antibody (Santa Cruz, sc-101145, 1: 1000)
													ALP
														Fig4e-WB-ALP L1-2
														1	0.33
														mouse anti-Alkaline Phosphatase antibody (Santa Cruz, sc-271431, 1: 1000);
													α-Tub
														Fig4e-WB-alpha Tub L3-4
														1	1.05
														rabbit anti-α-tubulin antibody (Beyotime, AF0001, 1:5000);

## Sheet: Figure 5
5e	Immunoprecipitation assay in MSCs from the Chd7fl/fl and Prx1-cre;Chd7fl/fl mice. Cell extracts were immunoprecipitated with anti-PPAR-γ antibodies. Immunoprecipitates were detected by western blotting with the indicated antibodies							5g	Quantification of Figure5f, showing the proportion of H3K4me3+ PPAR-γ+ nuclei among the total PPAR-γ+ nuclei (n=8)				5i	ChIP-qPCR showing that knockout of Chd7 increases the occupancy of H3K4me3 in the promoter regions of Adipoq (n=3)			5j	ChIP-qPCR showing that knockout of Chd7 increases the occupancy of PPAR-γ in the promoter regions of Adipoq (n=3)
IP antibody	protease/phosphatase inhibitor cocktail (CST, 1:100);								CHD7fl/fl	Prx1-cre;CHD7fl/fl				Chd7fl/fl	Prx1-cre;Chd7fl/fl			Chd7fl/fl	Prx1-cre;Chd7fl/fl
	rabbit (DA1E) mAb IgG XP® Isotype Control (CST, 1:00);								16.56	42.28			anti-H3K4me3	5.81503	13.0912		anti-PPAR-γ	4.26562	7.76589
	rabbit anti-PPAR-γ antibody (CST, #2443, 1: 100);								15.24	36.54				9.47236	18.4552			3.69658	6.45245
									12.41	38.19				6.59562	15.8164			4.72966	6.12636
	Chd7fl/fl								18.54	45.46			p value	0.0112035			p value	0.0119427
	Input IgG anti-PPAR-γ								16.86	43.23
CHD7									15.71	39.13			IgG	0.352335	0.413353		IgG	0.366539	0.344297
									12.41	37.07				0.283255	0.614125			0.592348	0.394626
									17.99	43.77				0.333512	0.423644			0.37264	0.35362
								p value	7.8676e-11
													3kb down	0.314235	0.651413		3kb down	0.576199	0.581639
														0.714214	0.511414			0.421637	0.516827
														0.512323	0.511242			0.443571	0.461896
	Fig5e-co-IP-WT-CHD7 L4-6.
	rabbit anti-CHD7 antibody (abcam, ab117522, 1: 1000);
H3K4me3
	Fig5e-co-IP-WT-H3K4me3 L1-3
	rabbit anti-Tri-Methyl-Histone H3 (Lys4) antibody (CST, #9751, 1: 1000);
	Prx1-cre;Chd7fl/fl
CHD7
	Fig5e-co-IP-cKO-CHD7 L7-9
	rabbit anti-CHD7 antibody (abcam, ab117522, 1: 1000);
H3K4me3
	Fig5e-co-IP-cKO-H3K4me3 L1-3
	rabbit anti-Tri-Methyl-Histone H3 (Lys4) antibody (CST, #9751, 1: 1000);

## Sheet: Figure 6
6	PPAR-γ inhibition partially rescues the phenotype of Chd7-deficient MSCs
6a	Western blot analysis and quantification of CHD7, RUNX2, alkaline phosphatase and PPAR-γ in wild type and Chd7-deficient bone marrow MSCs treated with vehicle or a PPAR-γ inhibitor (GW9662)						6c	Quantitative analyses of the ALP activity in treated MSCs (n=6)						6d	Quantitative analyses of the mineralization in treated MSCs (n=6)						6e	qRT-PCR analyses of the mRNA expression of Dlx5, Runx2 and Sp7 in treated MSCs under osteogenic conditions (n=3)					6f	Representative images and quantitative analyses of Nile red staining in treated MSCs. Scale bar, 50 μm (n=3)					6g	qRT-PCR analyses of the mRNA expression of Cebpa, Pparg and Adipoq in treated MSCs under adipogenic conditions (n=3)
								CHD7fl/fl	Prx1-cre;CHD7fl/fl	CHD7fl/fl+GW9662	Prx1-cre;CHD7fl/fl+GW9662				CHD7fl/fl	Prx1-cre;CHD7fl/fl	CHD7fl/fl+GW9662	Prx1-cre;CHD7fl/fl+GW9662				CHD7fl/fl	Prx1-cre;CHD7fl/fl	CHD7fl/fl+GW9662	Prx1-cre;CHD7fl/fl+GW9662			CHD7fl/fl	Prx1-cre;CHD7fl/fl	CHD7fl/fl+GW9662	Prx1-cre;CHD7fl/fl+GW9662			CHD7fl/fl	Prx1-cre;CHD7fl/fl	CHD7fl/fl+GW9662	Prx1-cre;CHD7fl/fl+GW9662
							ALP	9.901	6.919	12.171	9.469			ARS	57.891	30.898	71.221	46.567			Dlx5	1.01246	0.578361	0.945565	0.860576								Cebpa	1.15131	1.82284	0.246672	1.39285
CHD7								11.747	4.105	13.26	6.989				65.465	34.275	62.238	48.345				1.01733	0.689406	1.09202	0.85948									0.927339	3.10424	0.273361	1.56883
								12.675	5.569	9.584	7.566				66.597	36.033	58.955	53.692				0.970867	0.622916	1.24578	0.851186									0.93663	2.27262	0.191256	1.41995
								9.122	4.649	11.229	9.718				57.667	27.197	69.448	44.007			p value	0.006											p value	0.0003
								10.916	4.593	9.491	6.642				65.872	25.406	58.02	40.556				CHD7fl/fl vs. Prx1-cre;CHD7fl/fl			0.0023		Red fluorecent IntDen	75.278	306.343	37.835	207.674			CHD7fl/fl vs. Prx1-cre;CHD7fl/fl			0.0041
								12.828	6.057	12.011	8.521				69.003	33.422	72.115	48.009				CHD7fl/fl vs. CHD7fl/fl+GW9662			0.5209			113.46	270.128	28.036	184.544			CHD7fl/fl vs. CHD7fl/fl+GW9662			0.0875
							p value	<0.0001						p value	<0.0001							CHD7fl/fl vs. Prx1-cre;CHD7fl/fl+GW9662			0.2138			99.816	339.923	39.29	174.122			CHD7fl/fl vs. Prx1-cre;CHD7fl/fl+GW9662			0.3995
								CHD7fl/fl vs. Prx1-cre;CHD7fl/fl			<0.0001				CHD7fl/fl vs. Prx1-cre;CHD7fl/fl			<0.0001				Prx1-cre;CHD7fl/fl vs. CHD7fl/fl+GW9662			0.0005		p value	<0.0001						Prx1-cre;CHD7fl/fl vs. CHD7fl/fl+GW9662			0.0002
								CHD7fl/fl vs. CHD7fl/fl+GW9662			0.9994				CHD7fl/fl vs. CHD7fl/fl+GW9662			0.9461				Prx1-cre;CHD7fl/fl vs. Prx1-cre;CHD7fl/fl+GW9662			0.0367			CHD7fl/fl vs. Prx1-cre;CHD7fl/fl			<0.0001			Prx1-cre;CHD7fl/fl vs. Prx1-cre;CHD7fl/fl+GW9662			0.0362
	Fig6a-WB-CHD7 L2-5							CHD7fl/fl vs. Prx1-cre;CHD7fl/fl+GW9662			0.0044				CHD7fl/fl vs. Prx1-cre;CHD7fl/fl+GW9662			<0.0001				CHD7fl/fl+GW9662 vs. Prx1-cre;CHD7fl/fl+GW9662			0.0294			CHD7fl/fl vs. CHD7fl/fl+GW9662			0.0372			CHD7fl/fl+GW9662 vs. Prx1-cre;CHD7fl/fl+GW9662			0.009
	1	0.17	1.54	0.33				Prx1-cre;CHD7fl/fl vs. CHD7fl/fl+GW9662			<0.0001				Prx1-cre;CHD7fl/fl vs. CHD7fl/fl+GW9662			<0.0001										CHD7fl/fl vs. Prx1-cre;CHD7fl/fl+GW9662			0.0038
	rabbit anti-CHD7 antibody (abcam, ab117522, 1: 1000);							Prx1-cre;CHD7fl/fl vs. Prx1-cre;CHD7fl/fl+GW9662			0.0082				Prx1-cre;CHD7fl/fl vs. Prx1-cre;CHD7fl/fl+GW9662			0.0001										Prx1-cre;CHD7fl/fl vs. CHD7fl/fl+GW9662			<0.0001
								CHD7fl/fl+GW9662 vs. Prx1-cre;CHD7fl/fl+GW9662			0.0034				CHD7fl/fl+GW9662 vs. Prx1-cre;CHD7fl/fl+GW9662			<0.0001										Prx1-cre;CHD7fl/fl vs. Prx1-cre;CHD7fl/fl+GW9662			0.0008
RUNX2																												CHD7fl/fl+GW9662 vs. Prx1-cre;CHD7fl/fl+GW9662			0.0001
																					Runx2	1.08975	0.696877	1.09366	0.859765								Pparg	1.15152	3.50585	0.343619	2.36151
																						0.874212	0.583574	1.21326	0.812301									0.898569	4.56647	0.307535	2.37058
																						1.04968	0.674981	1.04237	0.855975									0.966447	3.88447	0.298686	2.41584
																					p value	0.0005											p value	<0.0001
	Fig6a-WB-RUNX2 L1-4																					CHD7fl/fl vs. Prx1-cre;CHD7fl/fl			0.0027									CHD7fl/fl vs. Prx1-cre;CHD7fl/fl			<0.0001
	1	0.23	1.01	0.6																		CHD7fl/fl vs. CHD7fl/fl+GW9662			0.3703									CHD7fl/fl vs. CHD7fl/fl+GW9662			0.0626
	mouse anti-RUNX2 antibody (Santa Cruz, sc-101145, 1: 1000)																					CHD7fl/fl vs. Prx1-cre;CHD7fl/fl+GW9662			0.1343									CHD7fl/fl vs. Prx1-cre;CHD7fl/fl+GW9662			0.0013
																						Prx1-cre;CHD7fl/fl vs. CHD7fl/fl+GW9662			0.0004									Prx1-cre;CHD7fl/fl vs. CHD7fl/fl+GW9662			<0.0001
ALP																						Prx1-cre;CHD7fl/fl vs. Prx1-cre;CHD7fl/fl+GW9662			0.0715									Prx1-cre;CHD7fl/fl vs. Prx1-cre;CHD7fl/fl+GW9662			0.0005
																						CHD7fl/fl+GW9662 vs. Prx1-cre;CHD7fl/fl+GW9662			0.0123									CHD7fl/fl+GW9662 vs. Prx1-cre;CHD7fl/fl+GW9662			<0.0001
	Fig6a-WB-ALP L1-4
	1	0.2	1.04	0.52																	Sp7	0.942966	0.521682	1.02687	0.962889								Adipoq	1.11495	2.7819	0.0653728	1.52711
	mouse anti-Alkaline Phosphatase antibody (Santa Cruz, sc-271431, 1: 1000)																					0.945567	0.713702	1.22999	0.95748									0.999297	3.49933	0.0551829	2.20833
																						1.12153	0.448538	1.08756	0.883075									0.897529	2.47785	0.0446245	1.83794
PPAR-γ																					p value	0.0009											p value	<0.0001
																						CHD7fl/fl vs. Prx1-cre;CHD7fl/fl			0.0033									CHD7fl/fl vs. Prx1-cre;CHD7fl/fl			0.0004
																						CHD7fl/fl vs. CHD7fl/fl+GW9662			0.5708									CHD7fl/fl vs. CHD7fl/fl+GW9662			0.0264
																						CHD7fl/fl vs. Prx1-cre;CHD7fl/fl+GW9662			0.8425									CHD7fl/fl vs. Prx1-cre;CHD7fl/fl+GW9662			0.044
																						Prx1-cre;CHD7fl/fl vs. CHD7fl/fl+GW9662			0.0008									Prx1-cre;CHD7fl/fl vs. CHD7fl/fl+GW9662			<0.0001
																						Prx1-cre;CHD7fl/fl vs. Prx1-cre;CHD7fl/fl+GW9662			0.0092									Prx1-cre;CHD7fl/fl vs. Prx1-cre;CHD7fl/fl+GW9662			0.0147
																						CHD7fl/fl+GW9662 vs. Prx1-cre;CHD7fl/fl+GW9662			0.216									CHD7fl/fl+GW9662 vs. Prx1-cre;CHD7fl/fl+GW9662			0.0005
	Fig6a-WB-PPAR L2-5
	1	2.72	0.78	1.35
	mouse anti-PPAR-γ antibody (Santa Cruz, sc-271392, 1: 1000)
α-Tub
	Fig6a-WB-α-Tub L1-4
	1	0.96	1.14	1.02
	rabbit anti-α-tubulin antibody (Beyotime, AF0001, 1:5000);

## Sheet: Figure 7
	7b	Length of the treated Chd7fl/fl and Prx1-cre;Chd7fl/fl mice at 4 weeks old (n=8)						7c	Weight of the treated Chd7fl/fl and Prx1-cre;Chd7fl/fl mice at 4 weeks old (n=8)						7e	Quantitative microCT analyses of the distal end of the femurs from the treated Chd7fl/fl and Prx1-cre;Chd7fl/fl mice at 4 weeks old (n=8)						7g	Histomorphological analysis and dynamic osteogenic index of trabecular bone from the femoral metaphysis in the treated Chd7fl/fl and Prx1-cre;Chd7fl/fl mice at 4 weeks old, including BFR, osteoblast and osteoclast numbers (n=8)						7i	Quantitative data were obtained using the ImageJ software, including number and area of adipocytes in the distal marrow per tissue area (n=8)
		CHD7fl/fl	Prx1-cre;CHD7fl/fl	CHD7fl/fl+GW9662	Prx1-cre;CHD7fl/fl+GW9662				CHD7fl/fl	Prx1-cre;CHD7fl/fl	CHD7fl/fl+GW9662	Prx1-cre;CHD7fl/fl+GW9662				CHD7fl/fl	Prx1-cre;CHD7fl/fl	CHD7fl/fl+GW9662	Prx1-cre;CHD7fl/fl+GW9662				CHD7fl/fl	Prx1-cre;CHD7fl/fl	CHD7fl/fl+GW9662	Prx1-cre;CHD7fl/fl+GW9662				CHD7fl/fl	Prx1-cre;CHD7fl/fl	CHD7fl/fl+GW9662	Prx1-cre;CHD7fl/fl+GW9662
	length	14.4	12.1	14.1	13.6			weight	12.1	7.3	14.5	9.2			BMD	91.7427	65.4042	104.988	83.633			N.Ob/B.Pm (/mm)	10.0518	5.269	10.2261	6.0983			Fat cell area (%)	18.737	51.085	8.675	39.069
		14.8	11.8	14.9	12.7				10.8	6.4	9.5	8.6				133.214	44.6395	106.28	103.189				9.0998	3.0066	9.9972	8.2972				13.178	61.565	18.851	22.825
		15.7	10.1	15.9	14.3				9.3	5.9	11.3	10.3				105.397	39.4408	135.956	79.6122				11.492	6.722	11.3796	9.4404				9.63	64.413	10.27	43.772
		15.6	11.7	15.2	12.2				13.7	6.6	10.7	7.8				86.589	32.7814	103.365	62.8785				11.4021	4.4866	11.2527	5.8351				13.256	51.336	15.414	24.463
		14.2	10.4	15.6	12.9				11.4	6.5	9	8				112.805	59.1747	95.0329	93.1264				11.1576	5.4735	8.0361	8.4862				9.437	40.768	13.669	26.66
		15.1	10	15.4	12.1				10.1	7.5	12.2	10.2				90.8186	58.8841	93.1059	81.125				13.447	3.559	11.1823	8.4507				18.711	39.783	16.067	35.6
		15.6	11.2	15.7	11.1				11.7	6	9.8	7.9				117.98	44.1441	126.721	85.2541				8.6732	2.7008	14.3657	4.0308				16.769	42.429	18.457	33.518
		15.6	10.2	15.5	13.5				11.8	6.3	12.5	10.6				122.538	45.424	123.277	52.6132				9.1261	4.4953	11.0399	6.4017				11.585	30.392	18.814	34.707
	p value	<0.0001						p value	<0.0001						p value	<0.0001						p value	<0.0001						p value	<0.0001
		CHD7fl/fl vs. Prx1-cre;CHD7fl/fl			<0.0001				CHD7fl/fl vs. Prx1-cre;CHD7fl/fl			<0.0001				CHD7fl/fl vs. Prx1-cre;CHD7fl/fl			<0.0001				CHD7fl/fl vs. Prx1-cre;CHD7fl/fl			<0.0001				CHD7fl/fl vs. Prx1-cre;CHD7fl/fl			<0.0001
		CHD7fl/fl vs. CHD7fl/fl+GW9662			0.9752				CHD7fl/fl vs. CHD7fl/fl+GW9662			0.9931				CHD7fl/fl vs. CHD7fl/fl+GW9662			0.9675				CHD7fl/fl vs. CHD7fl/fl+GW9662			0.9672				CHD7fl/fl vs. CHD7fl/fl+GW9662			0.9902
		CHD7fl/fl vs. Prx1-cre;CHD7fl/fl+GW9662			<0.0001				CHD7fl/fl vs. Prx1-cre;CHD7fl/fl+GW9662			0.008				CHD7fl/fl vs. Prx1-cre;CHD7fl/fl+GW9662			0.0057				CHD7fl/fl vs. Prx1-cre;CHD7fl/fl+GW9662			0.0015				CHD7fl/fl vs. Prx1-cre;CHD7fl/fl+GW9662			0.0001
		Prx1-cre;CHD7fl/fl vs. CHD7fl/fl+GW9662			<0.0001				Prx1-cre;CHD7fl/fl vs. CHD7fl/fl+GW9662			<0.0001				Prx1-cre;CHD7fl/fl vs. CHD7fl/fl+GW9662			<0.0001				Prx1-cre;CHD7fl/fl vs. CHD7fl/fl+GW9662			<0.0001				Prx1-cre;CHD7fl/fl vs. CHD7fl/fl+GW9662			<0.0001
		Prx1-cre;CHD7fl/fl vs. Prx1-cre;CHD7fl/fl+GW9662			0.0003				Prx1-cre;CHD7fl/fl vs. Prx1-cre;CHD7fl/fl+GW9662			0.0033				Prx1-cre;CHD7fl/fl vs. Prx1-cre;CHD7fl/fl+GW9662			0.0015				Prx1-cre;CHD7fl/fl vs. Prx1-cre;CHD7fl/fl+GW9662			0.0156				Prx1-cre;CHD7fl/fl vs. Prx1-cre;CHD7fl/fl+GW9662			0.0017
		CHD7fl/fl+GW9662 vs. Prx1-cre;CHD7fl/fl+GW9662			<0.0001				CHD7fl/fl+GW9662 vs. Prx1-cre;CHD7fl/fl+GW9662			0.0156				CHD7fl/fl+GW9662 vs. Prx1-cre;CHD7fl/fl+GW9662			0.0017				CHD7fl/fl+GW9662 vs. Prx1-cre;CHD7fl/fl+GW9662			0.0004				CHD7fl/fl+GW9662 vs. Prx1-cre;CHD7fl/fl+GW9662			0.0003
																						N.Oc/B.Pm (/mm)	7.1842	10.053	7.0512	8.1891			Fat cell density (/mm2)	86.487	231.369	78.817	90.518
															BV/TV	15.98	7.7	14.92	7.73				6.5187	7.555	8.7336	6.5605				108.954	193.841	94.963	112.785
																22.64	7.31	20.24	10.92				9.0765	8.0814	7.7329	6.6327				47.272	256.27	66.921	90.232
																16.11	4.99	18.84	13.05				8.6375	7.5463	9.3214	10.2807				74.297	258.595	59.642	142.107
																12.25	8.44	13.01	8.8				10.0732	7.4382	6.6209	6.4134				56.765	140.682	95.717	168.337
																18.16	7.05	17.87	14.79				7.3447	6.4134	8.0221	11.33				52.063	273.585	51.197	182.128
																17.78	9.39	23.4	11.29				9.5921	10.9351	9.897	9.4468				48.243	181.942	76.75	178.467
																18.09	5.98	16.64	11.05				6.8458	9.5183	10.5828	7.5654				74.248	157.624	52.882	125.392
																18.92	8.65	15.94	12.36			p value	0.9726						p value	<0.0001
															p value	<0.0001							CHD7fl/fl vs. Prx1-cre;CHD7fl/fl			0.983				CHD7fl/fl vs. Prx1-cre;CHD7fl/fl			<0.0001
																CHD7fl/fl vs. Prx1-cre;CHD7fl/fl			<0.0001				CHD7fl/fl vs. CHD7fl/fl+GW9662			0.9722				CHD7fl/fl vs. CHD7fl/fl+GW9662			0.9967
																CHD7fl/fl vs. CHD7fl/fl+GW9662			0.9997				CHD7fl/fl vs. Prx1-cre;CHD7fl/fl+GW9662			0.9977				CHD7fl/fl vs. Prx1-cre;CHD7fl/fl+GW9662			0.0025
																CHD7fl/fl vs. Prx1-cre;CHD7fl/fl+GW9662			0.0002				Prx1-cre;CHD7fl/fl vs. CHD7fl/fl+GW9662			0.9999				Prx1-cre;CHD7fl/fl vs. CHD7fl/fl+GW9662			<0.0001
																Prx1-cre;CHD7fl/fl vs. CHD7fl/fl+GW9662			<0.0001				Prx1-cre;CHD7fl/fl vs. Prx1-cre;CHD7fl/fl+GW9662			0.9979				Prx1-cre;CHD7fl/fl vs. Prx1-cre;CHD7fl/fl+GW9662			0.0008
																Prx1-cre;CHD7fl/fl vs. Prx1-cre;CHD7fl/fl+GW9662			0.0297				CHD7fl/fl+GW9662 vs. Prx1-cre;CHD7fl/fl+GW9662			0.9945				CHD7fl/fl+GW9662 vs. Prx1-cre;CHD7fl/fl+GW9662			0.0043
																CHD7fl/fl+GW9662 vs. Prx1-cre;CHD7fl/fl+GW9662			0.0002
																						BFR/BS (μm3/μm2/day)	0.9	0.6471	0.9148	1.0091
																							0.6007	0.778	1.0981	0.4781
															Tb.N	4.1416	1.9922	4.9025	2.9398				1.1624	0.1175	0.7097	1.0935
																4.899	2.1174	5.141	3.8665				1.4955	0.2613	0.6131	0.5278
																3.4073	3.1769	3.4161	3.1762				0.88	0.5223	1.505	1.0963
																4.4187	2.4743	4.3861	3.3337				0.7383	0.4198	1.3114	0.8368
																3.9427	1.8261	3.5422	4.0564				1.1018	0.6319	1.0592	0.8887
																3.5795	1.9922	5.1082	4.2467				1.0412	0.2133	1.2607	0.371
																5.1758	2.4505	4.373	2.212			p value	0.0006
																4.3994	1.8793	4.9334	4.3817				CHD7fl/fl vs. Prx1-cre;CHD7fl/fl			0.0029
															p value	<0.0001							CHD7fl/fl vs. CHD7fl/fl+GW9662			0.959
																CHD7fl/fl vs. Prx1-cre;CHD7fl/fl			<0.0001				CHD7fl/fl vs. Prx1-cre;CHD7fl/fl+GW9662			0.4754
																CHD7fl/fl vs. CHD7fl/fl+GW9662			0.8847				Prx1-cre;CHD7fl/fl vs. CHD7fl/fl+GW9662			0.0008
																CHD7fl/fl vs. Prx1-cre;CHD7fl/fl+GW9662			0.1271				Prx1-cre;CHD7fl/fl vs. Prx1-cre;CHD7fl/fl+GW9662			0.0923
																Prx1-cre;CHD7fl/fl vs. CHD7fl/fl+GW9662			<0.0001				CHD7fl/fl+GW9662 vs. Prx1-cre;CHD7fl/fl+GW9662			0.229
																Prx1-cre;CHD7fl/fl vs. Prx1-cre;CHD7fl/fl+GW9662			0.0018
																CHD7fl/fl+GW9662 vs. Prx1-cre;CHD7fl/fl+GW9662			0.0266
															Tb.th	0.0369	0.0308	0.0408	0.0366
																0.045	0.0226	0.0469	0.0286
																0.0374	0.0338	0.0436	0.0271
																0.0326	0.0288	0.0442	0.0356
																0.0417	0.022	0.0318	0.0289
																0.0401	0.0227	0.0381	0.0405
																0.0387	0.0243	0.0351	0.0373
																0.0326	0.0245	0.0408	0.0413
															p value	<0.0001
																CHD7fl/fl vs. Prx1-cre;CHD7fl/fl			0.0002
																CHD7fl/fl vs. CHD7fl/fl+GW9662			0.8332
																CHD7fl/fl vs. Prx1-cre;CHD7fl/fl+GW9662			0.4473
																Prx1-cre;CHD7fl/fl vs. CHD7fl/fl+GW9662			<0.0001
																Prx1-cre;CHD7fl/fl vs. Prx1-cre;CHD7fl/fl+GW9662			0.0095
																CHD7fl/fl+GW9662 vs. Prx1-cre;CHD7fl/fl+GW9662			0.1108
															Tb.sp	0.2153	0.3623	0.2268	0.3231
																0.2459	0.3588	0.2052	0.4082
																0.2167	0.3965	0.2304	0.35
																0.2288	0.3434	0.1409	0.2077
																0.195	0.4173	0.2195	0.3198
																0.225	0.4028	0.1912	0.3645
																0.2525	0.3568	0.1992	0.3631
																0.1474	0.5262	0.2528	0.3463
															p value	<0.0001
																CHD7fl/fl vs. Prx1-cre;CHD7fl/fl			<0.0001
																CHD7fl/fl vs. CHD7fl/fl+GW9662			0.9887
																CHD7fl/fl vs. Prx1-cre;CHD7fl/fl+GW9662			0.0002
																Prx1-cre;CHD7fl/fl vs. CHD7fl/fl+GW9662			<0.0001
																Prx1-cre;CHD7fl/fl vs. Prx1-cre;CHD7fl/fl+GW9662			0.078
																CHD7fl/fl+GW9662 vs. Prx1-cre;CHD7fl/fl+GW9662			<0.0001
															Ct.th	0.076	0.049	0.071	0.066
																0.08	0.04	0.081	0.06
																0.085	0.032	0.074	0.062
																0.064	0.056	0.061	0.058
																0.077	0.05	0.076	0.045
																0.079	0.038	0.085	0.069
																0.083	0.043	0.089	0.052
																0.087	0.041	0.087	0.059
															p value	<0.0001
																CHD7fl/fl vs. Prx1-cre;CHD7fl/fl			<0.0001
																CHD7fl/fl vs. CHD7fl/fl+GW9662			0.9962
																CHD7fl/fl vs. Prx1-cre;CHD7fl/fl+GW9662			0.0002
																Prx1-cre;CHD7fl/fl vs. CHD7fl/fl+GW9662			<0.0001
																Prx1-cre;CHD7fl/fl vs. Prx1-cre;CHD7fl/fl+GW9662			0.0036
																CHD7fl/fl+GW9662 vs. Prx1-cre;CHD7fl/fl+GW9662			0.0003

## Sheet: Figure S1
S1e	Survival rate of the Chd7fl/fl and Prx1-Cre;Chd7fl/fl mice (n=16)				S1f	Length and weight of the Chd7fl/fl and Prx1-cre;Chd7fl/fl mice at 4 weeks old (n=8)
							male			female
	week	CHD7fl/fl	Prx1-cre;CHD7fl/fl				Chd7fl/fl	Prx1-cre;Chd7fl/fl		Chd7fl/fl	Prx1-cre;Chd7fl/fl
	3	1				length	14.3	11.8		15.6	12.1
	8	0					15.9	12		15.7	11.6
	8	0					15.7	11.7		14.1	10.8
	8	0					15.6	10.8		14.4	11.5
	8	0					16.8	12.9		14.3	10.1
	8	0					15.5	11.2		14.9	11.2
	8	0					15.2	11.5		14.8	10.7
	8	0					16	11.9		14.5	10.9
	8	0				p value	1.30399e-08			8.32183e-09
	8	0
	8	0
	8	0
	8	0
	8	0
	8	0
	8	0
	1		1			weight	15.4	7.2		14.9	6.8
	2		1				11.8	7.4		13.2	6.1
	2		1				12.6	6.6		10.3	5.9
	3		1				12.7	7.1		11.3	7.6
	4		1				13.2	7.3		10.8	6.5
	4		1				11.3	6.9		12.6	7.2
	5		1				15.1	9.2		11.9	6.3
	8		0				12.1	8.8		9.3	6.9
	8		0			p value	4.48442e-07			1.87694e-06
	8		0
	8		0
	8		0
	8		0
	8		0
	8		0
	8		0

## Sheet: Figure S2
S2	Deletion of Chd7 in pre-osteoblasts leads to smaller size and lighter weight in whole body, and severely high marrow adiposity in tibia
S2a	Survival rate of the Sp7-Cre and Sp7-Cre;Chd7fl/fl mice (n=16)				S2b	Length and weight of the Sp7-Cre and Sp7-Cre;Chd7fl/fl mice at 4 weeks old (n=8)								S2d	Representative images and quantitative measurements of adipocytes in the mesial and distal tibia marrow in the Sp7-Cre and Sp7-Cre;Chd7fl/fl mice at 4 weeks old. Orange arrows indicate marrow adipose tissues. Quantitative data were obtained using the ImageJ software, including number and area of adipocytes in the distal marrow per tissue area (n=8). Scale bar, 200 μm
							male			female					Sp7-cre	Sp7-cre;CHD7fl/fl
	week	Sp7-cre	Sp7-cre;CHD7fl/fl				Sp7-cre	Sp7-cre;CHD7fl/fl		Sp7-cre	Sp7-cre;CHD7fl/fl			Fat cell area (%)	25.1762	66.3274
	2	1				length	15.1	11.1		15.1	12.1				32.2675	89.9272
	3	1					15.4	11.7		15.7	11.1				23.0307	49.8179
	8	0					15.1	11.3		13.5	10.4				50.3073	60.1195
	8	0					15.5	10.9		13.3	10.9				32.7711	80.1862
	8	0					15.1	11.4		13.4	11.3				39.3188	41.7666
	8	0					14.5	10.4		14	10.4				32.1746	67.4049
	8	0					13.2	10.7		14.6	10.7				33.854	46.9563
	8	0					16.3	11.9		14.1	10.2			p value	0.000577809
	8	0				p value	4.5274e-08			4.06309e-07
	8	0
	8	0
	8	0
	8	0
	8	0
	8	0
	8	0
	1		1			weight	12.4	8		11.9	7			Fat cell density (/mm2)	153	334
	1		1				10.3	8.4		9.8	7.3				124	153
	3		1				11.5	8.1		10.8	8.8				144	286
	3		1				12.9	8.7		10.1	6.3				107	280
	4		1				11.2	9.7		10.7	7.2				143	225
	6		1				11.3	8.1		11.3	7.6				115	190
	8		0				13.1	9.2		10.4	7.2				90	263
	8		0				11.8	9.5		10.6	6.8				209	276
	8		0			p value	2.59955e-06			1.13046e-07				p value	0.000311696
	8		0
	8		0
	8		0
	8		0
	8		0
	8		0
	8		0

## Sheet: Supplementary table 1
Supplementary Table 1. Protocols for genotyping
Ø Primers for genotyping of Chd7
PRIMER TYPE	SEQUENCE 5' → 3'
Common Forward	CAC GGC CTT GAC TTG TGA
Wild type Reverse	CAG GGG TCA CTT CCC TAA GC
Mutant Reverse	CAC CCA GGA TCC ACC TAA TAA C
Ø Genotyping of Chd7 PCR procedure
STEP	TEMP °C	TIME	NOTE
1	94	2min
2	94	20sec
3	65	15sec	-0.5 C per cycle decrease
4	68	10sec
5	--	--	repeat steps 2-4 for 10 cycles (Touchdown)
6	94	15sec
7	60	15sec
8	72	10sec
9	--	--	repeat steps 6-8 for 28 cycles
10	72	2min
11	10	--	hold
Ø Primers for genotyping of Cre
PRIMER TYPE	SEQUENCE 5' → 3'
Wild type Forward	CCA TCT GCC ACC AGC CAG
Wild type Reverse	TCG CCA TCT TCC AGC AGG
Mutant Forward	ACT GGG ATC TTC GAA CTC TTT GGA C
Mutant Reverse	GAT GTT GGG GCA CTG CTC ATT CAC C
Ø Genotyping of Cre PCR procedure
STEP	TEMP °C	TIME	NOTE
1	95	4min
2	94	30sec
3	62	30sec
4	72	1min
5	--	--	repeat steps 2-4 for 34 cycles
6	72	7min
7	20	5min
8	10	--	hold

[truncated: 1 more sheets: Supplementary table 2]
